# Supplementary material for: Lung Cancer as a Leading Cause among Paraneoplastic Non-Bacterial Thrombotic Endocarditis: A Meta-Analysis of Individual Patients’ Data
Source: Cancers (Basel). 2023 Mar 20;15(6):1848. doi: 10.3390/cancers15061848 (PMC10047261; doi:10.3390/cancers15061848)
Supplement: Supplementary file 1 [file cancers-15-01848-s001.zip]

Archive with 1 entries (1 files):
- cancers-2178186-supplementary.pdf
